# Supplementary material for: Comprehensive Analysis of Gastrointestinal Injury Induced by Nonsteroidal Anti-Inflammatory Drugs Using Data from FDA Adverse Event Reporting System Database
Source: Pharmaceuticals (Basel). 2025 Aug 14;18(8):1204. doi: 10.3390/ph18081204 (PMC12388942; doi:10.3390/ph18081204)
Supplement: Supplementary file 1 [file pharmaceuticals-18-01204-s001.zip]

Archive with 1 entries (1 files):
- pharmaceuticals-3782294-supplementary.pdf
